# Supplementary material for: Use of unmanned aerial vehicles (UAVs) for mark-resight nesting population estimation of adult female green sea turtles at Raine Island
Source: PLoS One. 2020 Jun 4;15(6):e0228524. doi: 10.1371/journal.pone.0228524 (PMC7272060; doi:10.1371/journal.pone.0228524)
Supplement: S1 Raw data — (XLSX) [file pone.0228524.s003.xlsx]

## Sheet: 2014-2017 raw survey data
2000 turtles painted on 10/12/2013
Surface observer
				Turtles sighted during survey
Date	Time	Video file	# Turtles painted	Painted	Unpainted	Total
2013-12-11	am		2000	36	808	844
	pm		2000	60	2721	2781
2013-12-12	am		2000	159	3704	3863
	pm		2000	142	4355	4497
2013-12-13	am		2000	161	3919	4080
	pm		2000	107	2831	2938
Underwater video
2013-12-13	pm	GPO10393	2000	4	265	269
		GPO20393	2000	34	2263	2297
		GPO30393	2000	25	995	1020
		GPO40393	2000	10	363	373
		GPO50393	2000	10	320	330
		TOTAL	2000	83	4206	4289
1930 turtles painted on 4/12/2014
Surface observer
				Turtles sighted during survey
Date	Time	Video file	# Turtles painted	Painted	Unpainted	Total
2014-12-05	pm		1930	130	655	785
2014-12-06	pm		1930	168	1147	1315
2014-12-07	pm		1930	104	804	908
Underwater video
2014-12-05	pm	GOPR0870	1930	11	54	65
		GPO10870	1930	4	54	58
		GPO20870	1930	27	229	256
		GPO30870	1930	17	153	170
		TOTAL	1930	48	436	484
2014-12-06	pm	GOPR0871	1930	5	14	19
		GPO10871	1930	15	264	279
		GPO20871	1930	16	169	185
		GPO30871	1930	32	241	273
		GPO40871	1930	8	29	37
		TOTAL	1930	76	717	793
2014-12-07	pm	GOPR0872	1930	6	77	83
		GPO10872	1930	11	98	109
		GPO20872	1930	4	25	29
		GPO30872	1930	1	12	13
		GPO40872	1930	13	78	91
		TOTAL	1930	35	290	325
482 turtles painted on 30/1/2016
Surface observer
				Turtles sighted during survey
Date	Time	Video file	# Turtles painted	Painted	Unpainted	Total
2016-01-31	am		482	6	64	70
2016-02-01	am		482	25	216	241
2016-02-01	pm		482	22	222	244
2016-02-02	am		482	19	121	140
2016-02-02	pm		482	12	139	151
Underwater video
2016-01-31	am	GOPR1299	482	3	71	74
		GPO11299	482	3	57	60
		GPO21299	482	9	63	72
		TOTAL	482	12	120	132
2016-01-31	pm	GOPR1300	482	1	0	1
		GPO11300	482	3	21	24
		GPO21300	482	21	151	172
		GPO31300	482	1	14	15
		GPO41300	482	0	1	1
		TOTAL	482	26	187	213
2016-02-01	am	GOPR1302	482	1	36	37
		GPO11302	482	9	124	133
		GPO21302	482	14	88	102
		GPO31302	482	8	85	93
		TOTAL	482	32	333	365
2016-02-01	pm	GOPR1303	482	0	3	3
		GPO11303	482	8	79	87
		GPO21303	482	14	95	109
		GPO31303	482	2	14	16
		TOTAL	482	24	191	215
2016-02-02	am	GOPR1304	482	2	23	25
		GOPR1305	482	1	5	6
		GPO11304	482	0	15	15
		GPO11305	482	4	10	14
		GPO21305	482	4	33	37
		TOTAL	482	11	86	97
2016-02-02	pm	GOPR1306	482	0	3	3
		GPO11306	482	0	12	12
		GPO21306	482	2	70	72
		GPO31306	482	4	56	60
		TOTAL	482	6	141	147
781 turtles painted on 4/11/2016
Surface observer
				Turtles sighted during survey
Date	Time	Video file	# Turtles painted	Painted	Unpainted	Total
2016-11-05	am		781	87	496	583
2016-11-05	pm		781	88	847	935
2016-11-06	am		781	46	547	593
2016-11-06	pm		781	78	712	790
2016-11-07	am		781	61	703	764
2016-11-07	pm		781	44	664	708
Underwater video
2016-11-05	am	GOPR1525	781	7	56	63
		GOPR1526	781	2	94	96
		GOPR1527	781	4	44	48
		GOPR1528	781	17	306	323
		GPO11528	781	16	249	265
		GPO21528	781	14	278	292
		GPO31528	781	10	119	129
		GPO41528	781	3	56	59
		TOTAL	781	23	444	467
2016-11-05	pm	GOPR1529	781	8	93	101
		GPO11529	781	24	308	332
		GPO21529	781	26	354	380
		GPO31529	781	18	259	277
		GPO41529	781	9	115	124
		TOTAL	781	85	1129	1214
2016-11-06	am	GOPR1530	781	4	81	85
		GPO11530	781	18	308	326
		GPO21530	781	13	214	227
		GPO31530	781	12	194	206
		GPO41530	781	3	117	120
		GPO51530	781	4	164	168
		GPO61530	781	0	21	21
		TOTAL	781	54	1099	1153
2016-11-06	pm	GOPR1532	781	28	324	352
		GPO11532	781	14	214	228
		GPO21532	781	13	150	163
		GPO31532	781	7	173	180
		GPO41532	781	8	93	101
		TOTAL	781	70	954	1024
2016-11-07	am	GOPR1533	781	2	40	42
		GPO11533	781	24	459	483
		GPO21533	781	27	296	323
		GPO31533	781	26	225	251
		GPO41533	781	3	63	66
		TOTAL	781	82	1083	1165
2016-11-07	pm	GOPR1534	781	18	323	341
		GPO11534	781	8	174	182
		GPO21534	781	9	140	149
		GPO31534	781	11	173	184
		GPO41534	781	6	109	115
		GPO51534	781	1	8	9
		TOTAL	781	53	927	980
2000 turtles painted on 1/12/2016
Surface observer
				Turtles sighted during survey
Date	Time	Video file	# Turtles painted	Painted	Unpainted	Total
2016-12-02	am		2000	133	560	693
2016-12-02	pm		2000	164	874	1038
2016-12-03	am		2000	112	589	701
2016-12-03	pm		2000	91	475	566
2016-12-04	am		2000	121	616	737
2016-12-04	pm		2000	68	430	498
MEAN
Underwater video
2/12/16 am	am	GOPR1567	2000	44	300	344
		GPO11567	2000	20	281	301
		GPO21567	2000	8	52	60
		TOTAL	2000	72	633	705
2/12/16 pm	pm	GOPR1568	2000	64	242	306
		GOPR1569	2000	12	110	122
		GPO11568	2000	35	305	340
		GPO11569	2000	21	359	380
		GPO21569	2000	12	87	99
		TOTAL	2000	144	1103	1247
3/12/16 am	am	GOPR1570	2000	71	517	588
		GOPR1571	2000	22	170	192
		GPO11570	2000	48	348	396
		GPO21570	2000	13	136	149
		TOTAL	2000	154	1171	1325
3/12/16 pm	pm	GOPR1575	2000	82	647	729
		GPO11575	2000	9	63	72
		GPO21575	2000	41	350	391
		GPO3157	2000	3	12	15
		TOTAL	2000	135	1072	1207
4/12/16 am	am	GOPR1576	2000	62	520	582
		GPO11576	2000	35	381	416
		GPO21576	2000	32	267	299
		GPO31576	2000	53	448	501
		GPO41576	2000	14	83	97
		TOTAL	2000	196	1699	1895
UAV
2016-12-03	am	031216 am north	2000	56	456	512
		031216 am south	2000	132	1508	1640
		TOTAL	2000	0	4000	4000
2016-12-03	pm	031216 pm north	2000	36	336	372
		031216 pm south	2000	77	733	810
		TOTAL	2000	113	1069	1182
2016-12-04	am	041216 am north	2000	46	427	473
		041216 am south	2000	88	485	573
		TOTAL	2000	134	912	1046
6/12/2017 - 2000 painted
Surface observer
				Turtles sighted during survey
Date	Time	Video file	# Turtles painted	Painted	Unpainted	Total
2017-12-08	pm		2000	219	2215	2434
2017-12-09	pm		2000	84	675	759
Underwater video
2017-12-07	pm	171207-1401	2000	18	457	475
		171207-1419	2000	33	491	524
		171207-1435	2000	40	570	610
		TOTAL	2000	91	1518	1609
						0
2017-12-08	pm	171208-1328	2000	18	464	482
		171208-1346	2000	45	673	718
		171208-1404	2000	40	511	551
		171208-1408	2000	0	6	6
		TOTAL	2000	103	1654	1757
2017-12-09	pm	171209-1348	2000	15	315	330
		171209-1400	2000	19	283	302
		171209-1438	2000	58	753	811
		171209-1451	2000	15	214	229
		TOTAL	2000	107	1565	1672
UAV
2017-12-07	pm	00001	2000	67	1369	1436
		00002	2000	64	1259	1323
		00004	2000	122	2096	2218
		00005	2000	71	1239	1310
		TOTAL	2000	324	5963	6287
2017-12-08	pm	00020	2000	138	2266	2404
		00021	2000	16	183	199
		00022	2000	97	1174	1271
		00023	2000	27	268	268
		TOTAL	2000	251	3891	4142
2017-12-09	pm	00001	2000	172	3257	3429
		00002	2000	1	8	9
		TOTAL	2000	173	3265	3538

## Sheet: Turtle template sight test
Location (degrees, minutes decimal seconds)		Visibile depth of turtle template or secchi (m)
		Unpainted template		Painted template		Secchi disc
Lat	Long	Drone	Surface observer	Drone	Surface observer	Surface observer
11.35.298	144.01.832	15	11	15	12	13
11.35.915	144.02.199	10	9	13	13	11
11.36.219	144.03.123	10	10	12	14	9

## Sheet: Total census 1985-2016
Date	Season	Peterson estimate	S.E	# Turtles painted	Turtles sighted during survey
					Painted	Unpainted	Total
1985-12-09	1985	3464.29	1179.79	250	6	96	102
1987-11-30	1987	8739.82	2458.49	441	10	217	227
1987-11-30	1987	20782.1	6853.48	441	7	376	383
1987-12-01	1987	12348	7000.66	441	1	55	56
1987-12-01	1987	8379	4077.76	441	2	56	58
1987-12-01	1987	4498.67	2188.25	241	2	55	57
1987-12-01	1987	13737	9627.94	241	0	56	56
1987-12-02	1987	20396.2	9022.33	441	3	184	187
1987-12-02	1987	35280	17529.4	441	2	239	241
1987-12-02	1987	44585	31441	241	0	184	184
1987-12-02	1987	57840	40813.8	241	0	239	239
1987-12-02	1987	25838.3	9606.3	838	5	184	189
1987-12-02	1987	28731.4	10008.9	838	6	239	245
1987-12-03	1987	36162	16073.2	441	3	327	330
1987-12-03	1987	79048	55810.1	241	0	327	327
1987-12-03	1987	45810.7	17155.7	838	5	327	332
1987-12-03	1987	177776	125515	542	0	327	327
1987-12-04	1987	39359.2	17503.1	441	3	356	359
1987-12-04	1987	86037	60752.1	241	0	356	356
1987-12-04	1987	23012.8	6037.4	838	12	356	368
1987-12-04	1987	193494	136629	542	0	356	356
1988-11-30	1988	8100.3	1723.21	402	19	402	421
1988-11-30	1988	1608	568.514	402	4	19	23
1988-12-01	1988	6610.67	2025.92	402	8	147	155
1988-12-01	1988	35076	24718.5	237	0	147	147
1988-12-02	1988	7236	2223.75	402	8	161	169
1988-12-02	1988	4723.5	2020.52	402	3	46	49
1988-12-02	1988	12798	6339.47	237	2	161	163
1988-12-02	1988	3713	1796.27	237	2	46	48
1988-12-06	1988	6582.75	2126.19	402	7	130	137
1988-12-06	1988	4824	2666.57	402	1	23	24
1988-12-06	1988	7761.75	3417.75	237	3	130	133
1988-12-06	1988	2844	1572.08	237	1	23	24
1988-12-06	1988	6309.83	2329.64	289	5	130	135
1988-12-06	1988	6936	4801.23	289	0	23	23
1991-12-06	1991	13361.3	2276.45	950	30	435	465
1991-12-08	1991	27200	5974.95	950	18	543	561
1991-12-08	1991	108800	54249.8	600	2	543	545
1995-12-06	1995	42016	8140.37	1010	24	1039	1063
1996-12-01	1996	28776.4	9989.72	1033	6	194	200
1996-12-07	1996	25784.1	4566.09	1526	28	489	517
1997-12-01	1997	20184.5	8902.27	553	3	145	148
1999-12-08	1999	79247.4	10903.4	1239	50	3261	3311
1999-12-10	1999	78098.4	10268.1	1147	55	3812	3867
2000-12-04	2000	1146.67	551.414	86	2	39	41
2000-12-05	2000	888.667	422.286	86	2	30	32
2000-12-06	2000	788.333	281.24	86	5	54	59
2000-12-07	2000	881.5	374.495	86	3	40	43
2000-12-07	2000	3936	2749.02	96	0	40	40
2001-12-06	2001	135300	42597.4	1188	8	1024	1032
2001-12-08	2001	70122.1	16390.3	1163	16	1024	1040
2002-12-05	2002	9434.42	1754.88	6621	25	394	419
2003-12-06	2003	19825.7	4950.31	1285	13	215	228
2004-11-30	2004	35938.4	4904.79	1130	50	1621	1671
2005-11-30	2005	42491.6	10167.1	1135	15	598	613
2006-12-05	2006	44947.7	7022.87	1056	38	1659	1697
2007-12-04	2007	564	364.06	94	0	5	5
2009-12-02	2009	3687.57	911.093	311	13	165	178
2009-12-03	2009	6437.7	1893.57	311	9	206	215
2009-12-03	2009	10557	4257.51	255	4	206	210
2009-12-03	2009	8368.71	2086.44	566	13	206	219
2010-12-02	2010	29375.7	5309.16	1549	27	530	557
2011-12-04	2011	17166.5	3200.03	1657	24	258	282
2012-11-30	2012	3230	1107.88	190	6	118	124
2012-12-03	2012	2200	624.5	250	9	87	96
2012-12-03	2012	3464.29	1179.79	250	6	96	102

## Sheet: Wind
Date	Time	Wind speed	Wind direction	Cloud cover
		(knots)	(degrees)	#/8
2014-12-05	13:00:00	12	135	3
2014-12-06	13:00:00	1	135	3
2014-12-07	13:00:00	4	45	7
2015-12-06	13:00:00	15.5	90	3
2015-12-07	13:00:00	13.4	90	4
2015-12-08	13:00:00	4	135	3
2016-01-31	11:00:00	12	23	7
2016-01-31	14:00:00	15	0	6
2016-02-01	11:00:00	12	0	6
2016-02-01	14:00:00	12	0	6
2016-02-02	11:00:00	10	0	3
2106-02-02	14:00:00	15	340	3
2016-11-05	11:00:00	14.4	115	2
5/11/206	14:00:00	12.1	160	4
2016-11-06	11:00:00	11.3	135	4
2016-11-06	14:00:00	9	90	3
2016-11-07	11:00:00	10	90	2
2016-11-07	14:00:00	7.3	90	2
2016-12-02	11:00:00	10	130	Not recorded
2016-12-02	14:00:00	12.5	135	Not recorded
2016-12-03	11:00:00	12	135	Not recorded
2016-12-03	14:00:00	13.2	130	Not recorded
2016-12-04	11:00:00	12.1	110	Not recorded
2016-12-04	14:00:00	13.5	135	Not recorded
2017-12-07	13:00:00	5.1	15	Not recorded
2017-12-08	13:00:00	12.4	85	Not recorded
2017-12-09	13:00:00	18.7	110	Not recorded
